# Supplementary material for: Correction: Proteomic profiling of cereal aphid saliva reveals both ubiquitous and adaptive secreted proteins
Source: PLoS One. 2024 May 23;19(5):e0304429. doi: 10.1371/journal.pone.0304429 (PMC11115246; doi:10.1371/journal.pone.0304429)
Supplement: S2 File — (ZIP) [file pone.0304429.s003.zip]

Archive with 19 entries (19 files):
- File S2/a pisum 2ndry as primry r2.jpg
- File S2/ag23.jpg
- File S2/ag6.jpg
- File S2/ag7.jpg
- File S2/ag8.jpg
- File S2/bg.jpg
- File S2/bg1.jpg
- File S2/bg2.jpg
- File S2/bg3.jpg
- File S2/bg4.jpg
- File S2/bg5.jpg
- File S2/c.jpg
- File S2/c1.jpg
- File S2/cg25 - Copy.jpg
- File S2/cg25.jpg
- File S2/g.jpg
- File S2/g1.jpg
- File S2/g2.jpg
- File S2/g4.jpg
